# Supplementary material for: Molecular Networking from Volatilome of Theobroma grandiflorum (Copoazu) at Different Stages of Maturation Analyzed by HS-SPME-GC-MS
Source: Molecules. 2025 Mar 8;30(6):1209. doi: 10.3390/molecules30061209 (PMC11944471; doi:10.3390/molecules30061209)
Supplement: Supplementary file 1 [file molecules-30-01209-s001.zip]

Archive with 1 entries (1 files):
- molecules-3443558-supplementary.pdf
